# Supplementary material for: Influence of extending expansive open-door laminoplasty to C1 and C2 on cervical sagittal parameters
Source: BMC Musculoskelet Disord. 2020 Feb 5;21:75. doi: 10.1186/s12891-020-3083-1 (PMC7003532; doi:10.1186/s12891-020-3083-1)
Supplement: Supplementary file 1 — Additional file 1. The parameter data for all the patients. [file 12891_2020_3083_MOESM1_ESM.xls]

## Sheet: 数据
VAR00001	C02	C12	C27	C27SVA	T1Slope
1	20.46	26.3582	25.3165	16.5283	19.156
1	25.42	25.381	24.4318	18.1413	31.0079
1	17.48	16.669	18.0475	15.1504	12.2611
1	16.34	28.0879	16.5651	10.9004	16.9675
1	28.34	28.96	24.8686	12.2551	12.6805
1	20.57	13.0664	22.4415	11.2018	31.4839
1	14.39	14.9529	16.5758	9.77337	28.747
1	10.74	17.8354	24.7239	3.83638	6.48931
1	24.37	12.5996	15.1306	9.46377	18.1614
1	19.53	24.4658	16.1862	19.3636	12.5644
1	11.54	32.4867	30.9527	10.429	9.63838
1	13.24	22.6072	17.7223	20.2056	22.5841
1	22.39	22.2435	22.942	11.7831	12.1504
1	8.36	19.3906	22.7447	10.7599	11.1468
1	29.71	23.892	21.6664	12.9088	9.89623
1	16.09	30.687	27.3249	13.656	14.5454
1	27.57	17.724	24.6222	12.1096	21.0891
1	24.43	26.4781	23.7709	19.5706	19.7894
1	11.31	22.7342	23.6257	13.5252	11.2697
1	18.29	21.0829	24.5886	7.53306	6.86145
1	17.92	33.5066	36.9349	15.328	18.0944
1	20.92	22.5797	24.7475	7.60025	15.7872
1	13.3	17.6611	29.4807	14.1532	19.486
1	24.18	26.1433	19.6645	13.8392	15.3423
1	19.3	17.0024	13.3861	11.183	18.1879
1	20.14	20.3944	20.9332	18.9692	26.3643
1	28.42	24.3644	19.3368	12.8277	19.6548
1	16.51	12.1971	25.8667	14.1962	23.0456
1	13.17	22.0969	17.3203	13.62	13.0933
1	22.17	31.5918	17.8378	17.6168	3.97775
1	23.52	18.986	14.4765	8.85637	16.5691
1	32.24	10.5908	22.6303	13.0047	16.9003
1	13.84	23.2813	20.871	10.4935	10.408
2	27.95	15.27	30.5688	23.1378	24.98
2	14.02	22.61	21.1338	9.79078	14.15
2	22.21	20.49	3.75724	22.022	26.45
2	17.76	23	20.0694	26.7194	20.51
2	32.52	20.73	14.5638	22.6617	24.61
2	13.8	22.25	21.4611	26.1177	20.61
2	21.59	17.84	29.3088	20.2464	17.72
2	16.48	25.93	17.6395	26.5196	22.63
2	23.21	26.77	27.8323	30.3472	24.18
2	24.77	23.69	17.5524	13.0843	21.54
2	20.09	27.78	24.4586	29.9468	21.12
2	25.82	12.97	35.4328	16.4797	27.35
2	7.26	31.72	18.8246	14.4602	30.73
2	14.51	20.19	20.6252	26.2837	18.98
2	19.83	24.19	14.6991	27.5201	15.04
2	19.2	31.48	13.0835	20.1607	24.04
2	22.97	25.29	23.016	30.3049	15.38
2	18.14	22.04	29.338	12.9355	26.33
2	25.1	28.94	28.7741	16.3109	16.59
2	12.77	26.66	24.8494	21.9492	22.08
2	20.02	24.17	20.6637	18.58	24.73
2	24.16	28.37	21.2122	22.6431	20.11
2	19.99	17.15	23.849	23.3831	26.48
2	25.6	23.66	15.2278	30.8038	4.62
2	25.98	20.65	24.5651	24.8946	31.04
2	9.87	25.37	17.1828	13.8922	20.99
2	25.33	21.55	15.1326	25.5773	26.68
2	27.74	28.73	11.6394	25.3473	25.17
2	29.12	20.02	28.2465	16.6666	19.71
2	18.7	18.27	27.3912	24.7146	35.43
2	19.27	21.48	15.4105	13.3754	19.62
2	21.76	21.4839	4.64242	29.1454	29.17
2	24.07	27.8662	9.38537	15.7688	19.88
3	18.44	24.3184	24.8455	24.2722	24.6952
3	19.82	19.1927	15.1926	24.3831	27.9409
3	23.79	20.3393	12.2427	26.1734	33.3241
3	25.55	21.5962	19.0136	21.5556	24.6066
3	18.77	21.2635	18.5028	28.4628	22.1739
3	17.18	28.7708	20.4177	15.683	29.4594
3	20.82	23.8258	6.79739	25.0978	30.8681
3	23.55	19.3962	14.2792	25.7678	25.4666
3	13.78	30.3841	16.4028	22.6756	18.4021
3	23.84	25.9739	19.2159	26.2989	27.8533
3	17.78	21.3519	25.7408	18.266	28.2611
3	20.36	16.7405	24.7758	10.0613	25.414
3	27.37	29.5501	14.2564	32.4831	28.8493
3	26.07	30.7548	14.0929	30.9212	18.7882
3	25.45	20.1965	16.243	27.1621	15.9954
3	25.41	26.5707	21.4292	11.4049	23.6279
3	24.04	28.3716	19.8084	27.5105	31.7397
3	17.09	20.342	21.111	19.0252	14.3381
3	23.08	22.2048	15.5462	27.1677	23.5451
3	26.94	24.7469	24.9622	32.0193	22.4142
3	22.4	27.4785	18.4551	21.3848	22.2988
3	19.96	32.27	4.53657	14.6273	28.8937
3	17.32	34.4183	7.70716	15.5497	16.804
3	15.71	35.205	2.17706	23.1298	21.289
3	20.91	20.7643	24.3247	25.1732	27.3897
3	18.91	16.9197	21.8861	14.1989	22.4915
3	21.94	21.3416	8.85844	31.25	22.2567
3	28.71	25.6202	8.7712	34.1822	30.0868
3	9.98	26.8516	31.8197	11.5026	20.3855
3	22.13	24.5961	23.5839	20.6524	14.5975
3	20.49	27.4239	14.2345	17.1576	26.0636
3	13.24	25.517	10.0834	27.5698	21.0948
3	34.95	14.0441	4.86652	21.7261	25.3486
